# Supplementary material for: Disparities in the Prevalence of Hospitalizations and In-Hospital Mortality Due to Acute Myocardial Infarction Among Patients with Non-Alcoholic Fatty Liver Disease: A Nationwide Retrospective Study
Source: J Clin Med. 2024 Nov 18;13(22):6946. doi: 10.3390/jcm13226946 (PMC11595205; doi:10.3390/jcm13226946)
Supplement: Supplementary file 1 [file jcm-13-06946-s001.zip]

Archive with 1 entries (1 files):
- jcm-3277721-supplementary.pdf
